# Supplementary material for: Graphene-Encapsulated Silver Nanoparticles for Plasmonic Vapor Sensing
Source: Nanomaterials (Basel). 2022 Jul 19;12(14):2473. doi: 10.3390/nano12142473 (PMC9319566; doi:10.3390/nano12142473)
Supplement: Supplementary file 1 [file nanomaterials-12-02473-s001.zip]

Archive with 1 entries (1 files):
- nanomaterials-1800117-supplementary.pdf
